# Supplementary material for: P2X7 Receptor Augments LPS-Induced Nitrosative Stress by Regulating Nrf2 and GSH Levels in the Mouse Hippocampus
Source: Antioxidants (Basel). 2022 Apr 13;11(4):778. doi: 10.3390/antiox11040778 (PMC9025791; doi:10.3390/antiox11040778)
Supplement: Supplementary file 1 [file antioxidants-11-00778-s001.zip]

Archive with 1 entries (1 files):
- antioxidants-1671166-supplementary.pdf
